# Supplementary material for: Influence of Grassland Habitats on Acridoidea (Orthoptera) Species Diversity in Different Divisions of the Xinjiang Production and Construction Corps
Source: Biology (Basel). 2024 Dec 27;14(1):14. doi: 10.3390/biology14010014 (PMC11762391; doi:10.3390/biology14010014)
Supplement: Supplementary file 1 [file biology-14-00014-s001.zip]

Archive with 2 entries (2 files):
- File S1 Composition of grasshoppers in grasslands of 1-14 divisions in Xinjiangú¿Number of Specimensú⌐.pdf
- File S2 Grassland investigation site information.pdf
